# Supplementary material for: Trisomies Reorganize Human 3D Genome
Source: Int J Mol Sci. 2023 Nov 7;24(22):16044. doi: 10.3390/ijms242216044 (PMC10671006; doi:10.3390/ijms242216044)
Supplement: Supplementary file 1 [file ijms-24-16044-s001.zip › Table S1.xlsx]

## Sheet: Supplementary Table 1
Supplementary Table S1
Sequencing statistics of Hi-C libraries
Index	3471-G	3471-Y	3475-G	3475-Y	3492-G	3492-Y	3494-G	3494-Y	3518I	3518II	3524I	3525a_S9	3525b_S10	HF-18-G	HF-18-Y	PFCH6-G	PFCH6-Y
Cell type, karyotype	Chorion, XY+16, rep1	Chorion, XY+16, rep2	Chorion, XX+13, rep1	Chorion, XX+13, rep2	Chorion, XX, donor 1, rep1	Chorion, XX, donor 1, rep2	Chorion, XY, donor 1, rep1	Chorion, XY, donor 1, rep2	Chorion, XY, donor 2, rep1	Chorion, XY, donor 2, rep2	Chorion, XX, donor 2	Chorion, XX, donor 3, rep1	Chorion, XX, donor 3, rep2	Fibroblasts, XX+18, rep 1	Fibroblasts, XX+18, rep 2	Fibroblasts, XX, rep 1	Fibroblasts, XX, rep 2
total	11693957	18832901	14361220	15945504	15884622	11553645	12020299	18977081	99532657	83626935	149498864	56661398	99324079	16414215	13220959	14465518	18680812
total_unmapped	2887645	4731310	3451789	3800514	3947959	3217725	2779200	5056764	11571977	9791539	20518998	6077238	11341411	2578372	2391102	3064713	3718843
total_single_sided_mapped	1681600	2723991	1927659	2241834	2148126	1600618	1690420	2717770	18870072	15650794	27699894	8820076	15499431	1599837	1645683	1908974	2479221
total_mapped	7124712	11377600	8981772	9903156	9788537	6735302	7550679	11202547	69090608	58184602	101279972	41764084	72483237	12236006	9184174	9491831	12482748
total_dups	589454	1014372	850770	761732	1107188	630087	629970	944144	3179933	2901206	7969749	4237588	9281005	1035144	724219	752121	1092453
total_nodups	6535258	10363228	8131002	9141424	8681349	6105215	6920709	10258403	65910675	55283396	93310223	37526496	63202232	11200862	8459955	8739710	11390295
cis	5007907	7928273	7034473	7741988	7352689	5177976	5570742	8417954	51832882	43630458	75605193	30175742	49845939	10706126	7900950	8000384	10459677
trans	1527351	2434955	1096529	1399436	1328660	927239	1349967	1840449	14077793	11652938	17705030	7350754	13356293	494736	559005	739326	930618
cis_1kb+	3615282	5701503	4329595	5501901	4113327	2989831	4104202	6151821	43108303	36411292	60112033	20266271	33239126	4765643	5145022	6011545	7844971
cis_2kb+	3461795	5466741	4109317	5331866	3918832	2856492	3946172	5923292	42195933	35753326	58940377	19713147	32472889	4370723	4857956	5717637	7438109
cis_4kb+	3286390	5206989	3882790	5117650	3728660	2723701	3768350	5673692	40702460	34642766	56982953	18952483	31347874	3862028	4439470	5296890	6865156
cis_10kb+	3027339	4820192	3572584	4772282	3458709	2530264	3500879	5300686	38013128	32555035	53370732	17749400	29455481	3244886	3824995	4661291	6019661
cis_20kb+	2836512	4528650	3349358	4500799	3255223	2382581	3297829	5009310	35835234	30803071	50389656	16782009	27893386	2836086	3380227	4188258	5398867
cis_40kb+	2655752	4251801	3131683	4226416	3053946	2236170	3098658	4719206	33625107	28990331	47279064	15765908	26236946	2461341	2956230	3725502	4793781
summary/frac_cis	0.766291	0.765039	0.865142	0.846913	0.846952	0.848123	0.804938	0.820591	0.786411	0.789215	0.810256	0.804118	0.788674	0.955831	0.933923	0.915406	0.918297
summary/frac_cis_1kb+	0.553197	0.550167	0.53248	0.601865	0.473812	0.489718	0.593032	0.599686	0.654041	0.65863	0.644217	0.540052	0.525917	0.425471	0.608162	0.687843	0.688742
summary/frac_cis_2kb+	0.529711	0.527513	0.505389	0.583264	0.451408	0.467877	0.570198	0.577409	0.640199	0.646728	0.63166	0.525313	0.513793	0.390213	0.57423	0.654214	0.653022
summary/frac_cis_4kb+	0.502871	0.502449	0.477529	0.559831	0.429502	0.446127	0.544503	0.553078	0.61754	0.62664	0.610683	0.505043	0.495993	0.344797	0.524763	0.606072	0.60272
summary/frac_cis_10kb+	0.463232	0.465125	0.439378	0.52205	0.398407	0.414443	0.505856	0.516716	0.576737	0.588875	0.571971	0.472983	0.466051	0.2897	0.452129	0.533346	0.52849
summary/frac_cis_20kb+	0.434032	0.436992	0.411924	0.492352	0.374967	0.390253	0.476516	0.488313	0.543694	0.557185	0.540023	0.447204	0.441335	0.253202	0.399556	0.479222	0.473988
summary/frac_cis_40kb+	0.406373	0.410278	0.385153	0.462337	0.351782	0.366272	0.447737	0.460033	0.510162	0.524395	0.506687	0.420127	0.415127	0.219746	0.349438	0.426273	0.420865
summary/frac_dups	0.0827337	0.0891552	0.0947218	0.0769181	0.113111	0.0935499	0.0834322	0.0842794	0.0460255	0.0498621	0.0786903	0.101465	0.128043	0.0845982	0.0788551	0.0792388	0.087517
